# Supplementary material for: Evaluating the Dimensionality of the Sociocultural Adaptation Scale in a Sample of International Students Sojourning in Los Angeles: Which Difference between Eastern and Western Culture?
Source: Eur J Investig Health Psychol Educ. 2022 May 18;12(5):465–77. doi: 10.3390/ejihpe12050035 (PMC9142072; doi:10.3390/ejihpe12050035)
Supplement: Supplementary file 1 [file ejihpe-12-00035-s001.zip]

Archive with 1 entries (1 files):
- ejihpe-1688887-supplementary.pdf
